# Supplementary material for: Micromixing Intensification within a Combination of T-Type Micromixer and Micropacked Bed
Source: Micromachines (Basel). 2022 Dec 24;14(1):45. doi: 10.3390/mi14010045 (PMC9866573; doi:10.3390/mi14010045)
Supplement: Supplementary file 1 [file micromachines-14-00045-s001.zip]

Archive with 1 entries (1 files):
- micromachines-2033432-supplementary.pdf
